# Supplementary material for: Past Happiness and Broken Future Horizon of Oncological Patients during Chemotherapy—A Quantitative Exploration of a Phenomenological Hypothesis
Source: Cancers (Basel). 2024 Jun 2;16(11):2124. doi: 10.3390/cancers16112124 (PMC11171201; doi:10.3390/cancers16112124)
Supplement: Supplementary file 1 [file cancers-16-02124-s001.zip]

Archive with 1 entries (1 files):
- cancers-3002634-supplementary.pdf
